# Supplementary material for: Sida gathwalarum (Malvaceae), a new species from India
Source: PhytoKeys. 2026 May 18;274:321–33. doi: 10.3897/phytokeys.274.191644 (PMC13202220; doi:10.3897/phytokeys.274.191644)
Supplement: XML Treatment for Sida gathwalarum [file phytokeys.274.191644-treatment1.xml]

<!DOCTYPE tp:taxon-treatment
  PUBLIC "-//TaxonX//DTD Taxonomic Treatment Publishing DTD v0 20100105//EN" "tax-treatment-NSO.dtd">
<tp:taxon-treatment xmlns:tp="http://www.plazi.org/taxpub"><tp:treatment-meta><kwd-group><label>Taxon classification</label><kwd>
              <named-content content-type="kingdom">
                <named-content content-type="taxon-name">
                  <named-content content-type="kingdom">Plantae</named-content>
                </named-content>
              </named-content>
            </kwd><kwd>
              <named-content content-type="order">Diplostraca</named-content>
            </kwd><kwd>
              <named-content content-type="family">Malvaceae</named-content>
            </kwd></kwd-group><mixed-citation publication-type="journal"><person-group><name><surname>Malik</surname><given-names>Sumit</given-names></name><name><surname>Malik</surname><given-names>Inam</given-names></name><name><surname>Malik</surname><given-names>Vijai</given-names></name></person-group><article-title><italic><tp:taxon-name><tp:taxon-name-part taxon-name-part-type="genus" reg="Sida">Sida</tp:taxon-name-part> <tp:taxon-name-part taxon-name-part-type="species" reg="gathwalarum">gathwalarum</tp:taxon-name-part></tp:taxon-name></italic> (<tp:taxon-name><tp:taxon-name-part taxon-name-part-type="family" reg="Malvaceae">Malvaceae</tp:taxon-name-part></tp:taxon-name>), a new species from India</article-title><source>PhytoKeys</source><day>18</day><month>05</month><year>2026</year><volume>274</volume><fpage>321</fpage><lpage>333</lpage><pub-id pub-id-type="doi">10.3897/phytokeys.274.191644</pub-id></mixed-citation></tp:treatment-meta><tp:nomenclature><tp:taxon-name><object-id xmlns:xlink="http://www.w3.org/1999/xlink" content-type="arpha" xlink:type="simple">E1DCDB70-37D6-5D97-B7AC-63436370BDC1</object-id>
                		<tp:taxon-name-part taxon-name-part-type="genus" reg="Sida">Sida</tp:taxon-name-part> <tp:taxon-name-part taxon-name-part-type="species" reg="gathwalarum">gathwalarum</tp:taxon-name-part>
                	
                		<object-id xmlns:xlink="http://www.w3.org/1999/xlink" content-type="ipni" xlink:type="simple">urn:lsid:ipni.org:names:77380111-1</object-id>
                	</tp:taxon-name><tp:taxon-authority>Sumit Malik, Inam Malik &amp; Vijai Malik</tp:taxon-authority><tp:taxon-status xmlns:xlink="http://www.w3.org/1999/xlink" xlink:type="simple">sp. nov.</tp:taxon-status><xref ref-type="fig" rid="F1">Fig. 1</xref></tp:nomenclature><tp:treatment-sec sec-type="Type"><title>Type.</title><p>India •  Uttar Pradesh: Meerut Cantonment, <named-content xmlns:xlink="http://www.w3.org/1999/xlink" content-type="dwc:verbatimCoordinates" xlink:type="simple">29.007637, 77.714272</named-content>, 16 November 2025, <italic>Sumit Malik &amp; Vijai Malik 1706</italic> (Holotype BSD137791!; Isotypes BSD137790!; DD S-1012!, S-1013! &amp; S-1014!).</p><fig id="F1" position="float" orientation="portrait"><object-id xmlns:xlink="http://www.w3.org/1999/xlink" content-type="doi" xlink:type="simple">10.3897/phytokeys.274.191644.figure1</object-id><object-id xmlns:xlink="http://www.w3.org/1999/xlink" content-type="arpha" xlink:type="simple">02F4C918-EECB-5806-80F8-D8CA4900F0F8</object-id><label>Figure 1.</label><caption><p><bold>A</bold>. Habitat; <bold>B</bold>, <bold>C</bold>. Habit; <bold>D</bold>. Stem, stipules, and petiole; <bold>E</bold>. Abaxial surface of leaf showing stellate hairs; <bold>F</bold>. Adaxial surface of leaf; <bold>G</bold>. Abaxial surface of leaf; <bold>H</bold>. Lower surface of flower; <bold>I</bold>. Outer surface of calyx; <bold>J</bold>. Inner surface of calyx; <bold>K</bold>. Upper surface of flower; <bold>L</bold>, <bold>M</bold>. Corolla; <bold>N</bold>. Staminal tube; <bold>O</bold>. Style and ovary; <bold>P</bold>. T.S. of ovary; <bold>Q</bold>. Fruit with accrescent calyx; <bold>R</bold>. Mericarps; <bold>S</bold>. Seeds.</p></caption><graphic xmlns:xlink="http://www.w3.org/1999/xlink" xlink:href="phytokeys-274-321_article-191644__-g001.jpg" id="oo_1649638.jpg" position="float" orientation="portrait" xlink:type="simple"><uri content-type="original_file" xlink:type="simple">https://binary.pensoft.net/fig/1649638</uri></graphic></fig></tp:treatment-sec><tp:treatment-sec sec-type="Diagnosis"><title>Diagnosis.</title><p>This species closely resembles <italic><tp:taxon-name><tp:taxon-name-part taxon-name-part-type="genus" reg="Sida">Sida</tp:taxon-name-part> <tp:taxon-name-part taxon-name-part-type="species" reg="angustifolia">angustifolia</tp:taxon-name-part></tp:taxon-name></italic> Mill. in having, erect branched subshrubs, with <bold><italic>branches</italic></bold> alternate and spiral terete, pubescent with stellate hairs, calyx similar in shape with similar type of simple and stellate hairs in both species. Filaments and staminal tube also bearing similar type of simple and transparent glandular hairs but differing conspicuously in several vegetative and reproductive characters. Erect, up to 2 m tall (vs. 1 m tall). <bold><italic>Leaves</italic></bold> alternate and spiral, variable from narrowly lanceolate to ovate (vs. linear spear-shaped), base cuneate to rounded (vs. truncate or cordate at base), 3(-5) nerved at base (vs. only three nerves at base). Petioles 2.0–5.0 mm (vs. 5.0–45 mm) without spiny emergence (spur) at base (vs. three spiny emergences spur present at base of leaf). <bold><italic>Stipules</italic></bold> are linear lanceolate in shape, 1.5–3.0 × 0.5–1.0 mm, subequal (vs. 5.0–7.0 × 1.0 mm, falcate, equal in shape) furnished with both simple and stellate hairs along the margins and on both surfaces. Peduncle 1.0–2.0 mm; pedicel 1.5–2.5 mm, articulation usually present below the middle (vs. peduncles 2.5–3.0 mm; pedicels 1.0–2.0 mm in flowers, articulation above the middle), <bold><italic>Petals</italic></bold> retuse to nearly entire at apex (vs. deeply emarginate notch at apex). Styles dissimilar in size (vs. similar in size), yellow in color. <bold><italic>Esquizocarp</italic></bold> indehiscence (vs. dehiscence), fruiting calyx soft and compressible. <bold><italic>Mericarps</italic></bold> 5–6, heteromorphic (vs. mericarps five, not as in <italic><tp:taxon-name><tp:taxon-name-part taxon-name-part-type="genus" reg="Sida">Sida</tp:taxon-name-part> <tp:taxon-name-part taxon-name-part-type="species" reg="gathwalarum">gathwalarum</tp:taxon-name-part></tp:taxon-name></italic>), mature mericarps trigonous–globose, 3.0–3.5 × 1.0–2.0 mm (vs. 4.0–4.2 × 2.0–2.2 mm), their surfaces coarsely rugose to tuberculate, accrescent calyx hardly becomes empty, the mericarps remain enclosed and are not shed easily. Each mature mericarp possesses a shallow, broad, U-shaped apical notch. <bold><italic>Seeds</italic></bold> subtrigonous (vs. trigonous), slightly asymmetrical with unequal sides, one angle broader and more obtuse, dorsal ridge less sharp and more rounded, glabrous but shortly hairy at the hilum (vs. dorsal ridge very sharp, pointed, glabrous, granular at hilum), and uniformly dull brown to grey-brown (vs. variable in color brownish to black) (Table <xref ref-type="table" rid="T1">1</xref>).</p><table-wrap id="T1" position="float" orientation="portrait"><label>Table 1.</label><caption><p>Morphological comparisons of <italic><tp:taxon-name><tp:taxon-name-part taxon-name-part-type="genus" reg="Sida">Sida</tp:taxon-name-part> <tp:taxon-name-part taxon-name-part-type="species" reg="gathwalarum">gathwalarum</tp:taxon-name-part></tp:taxon-name></italic>, <italic><tp:taxon-name><tp:taxon-name-part taxon-name-part-type="genus" reg="Sida">Sida</tp:taxon-name-part> <tp:taxon-name-part taxon-name-part-type="species" reg="angustifolia">angustifolia</tp:taxon-name-part></tp:taxon-name></italic>, and <italic><tp:taxon-name><tp:taxon-name-part taxon-name-part-type="genus" reg="Sida">Sida</tp:taxon-name-part> <tp:taxon-name-part taxon-name-part-type="species" reg="acuta">acuta</tp:taxon-name-part></tp:taxon-name></italic> based on published literature and live specimens (Fig. <xref ref-type="fig" rid="F2">2</xref>).</p></caption><table><tbody><tr><th rowspan="1" colspan="2">Characters</th><th rowspan="1" colspan="1">
                    <italic>
                      <tp:taxon-name><tp:taxon-name-part taxon-name-part-type="genus" reg="Sida">Sida</tp:taxon-name-part> <tp:taxon-name-part taxon-name-part-type="species" reg="gathwalarum">gathwalarum</tp:taxon-name-part></tp:taxon-name>
                    </italic>
                  </th><th rowspan="1" colspan="1">
                    <italic>
                      <tp:taxon-name><tp:taxon-name-part taxon-name-part-type="genus" reg="Sida">Sida</tp:taxon-name-part> <tp:taxon-name-part taxon-name-part-type="species" reg="angustifolia">angustifolia</tp:taxon-name-part></tp:taxon-name>
                    </italic>
                  </th><th rowspan="1" colspan="1">
                    <italic>
                      <tp:taxon-name><tp:taxon-name-part taxon-name-part-type="genus" reg="Sida">Sida</tp:taxon-name-part> <tp:taxon-name-part taxon-name-part-type="species" reg="acuta">acuta</tp:taxon-name-part></tp:taxon-name>
                    </italic>
                  </th></tr><tr><td rowspan="2" colspan="1">
                    <bold>Plant</bold>
                  </td><td rowspan="1" colspan="1">
                    <bold>Height</bold>
                  </td><td rowspan="1" colspan="1">Up to 2 m tall</td><td rowspan="1" colspan="1">Up to 1 m tall (<xref ref-type="bibr" rid="B14">Gavade et al. 2020</xref>)</td><td rowspan="1" colspan="1">Up to 1 m tall (<xref ref-type="bibr" rid="B30">Sivarajan and Pradeep 1996</xref>)</td></tr><tr><td rowspan="1" colspan="1">
                    <bold>Habitat</bold>
                  </td><td rowspan="1" colspan="1">Roadsides and wastelands</td><td rowspan="1" colspan="1">Roadsides and wastelands</td><td rowspan="1" colspan="1">Roadsides and wastelands</td></tr><tr><td rowspan="1" colspan="2">
                    <bold>Branches and leaf arrangement</bold>
                  </td><td rowspan="1" colspan="1">Alternate and spiral</td><td rowspan="1" colspan="1">Alternate and spiral</td><td rowspan="1" colspan="1">Distichous (<xref ref-type="bibr" rid="B30">Sivarajan and Pradeep 1996</xref>)</td></tr><tr><td rowspan="7" colspan="1">
                    <bold>Leaves</bold>
                  </td><td rowspan="1" colspan="1">
                    <bold>Shape and size</bold>
                  </td><td rowspan="1" colspan="1">Narrowly lanceolate to ovate, 5.0–45 × 1.0–17 mm</td><td rowspan="1" colspan="1">Linear spear-shaped (<xref ref-type="bibr" rid="B21">Miller 1768</xref>), 10–50 × 3.0–15 mm</td><td rowspan="1" colspan="1">Lanceolate to ovate, oblong or liner (<xref ref-type="bibr" rid="B35">Van Borssum Waalkes 1966</xref>)</td></tr><tr><td rowspan="1" colspan="1"><bold>Leaf base</bold> (<bold>Fig. <xref ref-type="fig" rid="F2">2</xref>ii)</bold></td><td rowspan="1" colspan="1">Cuneate to rounded</td><td rowspan="1" colspan="1">Truncate or cordate at base (<xref ref-type="bibr" rid="B14">Gavade et al. 2020</xref>)</td><td rowspan="1" colspan="1">Truncate (<xref ref-type="bibr" rid="B30">Sivarajan and Pradeep 1996</xref>)</td></tr><tr><td rowspan="1" colspan="1">
                    <bold>Nerves at base</bold>
                  </td><td rowspan="1" colspan="1">3(-5) nerved</td><td rowspan="1" colspan="1">Only three-nerved (<xref ref-type="bibr" rid="B14">Gavade et al. 2020</xref>)</td><td rowspan="1" colspan="1">Three nerved at base (<xref ref-type="bibr" rid="B30">Sivarajan and Pradeep 1996</xref>)</td></tr><tr><td rowspan="1" colspan="1">
                    <bold>Petiole length</bold>
                  </td><td rowspan="1" colspan="1">2.0–5.0 mm</td><td rowspan="1" colspan="1">5.0–45 mm (<xref ref-type="bibr" rid="B14">Gavade et al. 2020</xref>)</td><td rowspan="1" colspan="1">3.0–6.0 mm (<xref ref-type="bibr" rid="B35">Van Borssum Waalkes 1966</xref>)</td></tr><tr><td rowspan="1" colspan="1">
                    <bold>Spiny emergences (spurs) (Fig. <xref ref-type="fig" rid="F2">2</xref>iii)</bold>
                  </td><td rowspan="1" colspan="1">Absent</td><td rowspan="1" colspan="1">Three spiny emergences (spurs) at base (<xref ref-type="bibr" rid="B14">Gavade et al. 2020</xref>)</td><td rowspan="1" colspan="1">Absent</td></tr><tr><td rowspan="1" colspan="1">
                    <bold>Leaf indumentum (adaxial)</bold>
                  </td><td rowspan="1" colspan="1">Sparsely to coarsely pubescent (stellate + simple hairs)</td><td rowspan="1" colspan="1">Densely stellate tomentose (<xref ref-type="bibr" rid="B14">Gavade et al. 2020</xref>)</td><td rowspan="1" colspan="1">Hairy or glabrous (<xref ref-type="bibr" rid="B30">Sivarajan and Pradeep 1996</xref>)</td></tr><tr><td rowspan="1" colspan="1">
                    <bold>Leaf indumentum (abaxial)</bold>
                  </td><td rowspan="1" colspan="1">Stellate hairs present</td><td rowspan="1" colspan="1">Sparsely pubescent above (<xref ref-type="bibr" rid="B14">Gavade et al. 2020</xref>)</td><td rowspan="1" colspan="1">Hairy or glabrous (<xref ref-type="bibr" rid="B30">Sivarajan and Pradeep 1996</xref>)</td></tr><tr><td rowspan="2" colspan="1">
                    <bold>Stipules</bold>
                  </td><td rowspan="1" colspan="1">
                    <bold>Size and shape</bold>
                  </td><td rowspan="1" colspan="1">1.5–3.0 × 0.5–1.0 mm, subequal, narrowly lanceolate to linear-lanceolate</td><td rowspan="1" colspan="1">5.0–7.0 × 1.0 mm, equal, ensiform, falcate (<xref ref-type="bibr" rid="B14">Gavade et al. 2020</xref>)</td><td rowspan="1" colspan="1">6.0–10 × 1.0–1.5 mm, one lanceolate or falcate other linear to filiform (<xref ref-type="bibr" rid="B30">Sivarajan and Pradeep 1996</xref>)</td></tr><tr><td rowspan="1" colspan="1">
                    <bold>Stipule indumentum</bold>
                  </td><td rowspan="1" colspan="1">Simple + stellate hairs on both surfaces and margin</td><td rowspan="1" colspan="1">Densely pubescent with stellate hairs (in live specimen)</td><td rowspan="1" colspan="1">Simple hairs only on margin</td></tr><tr><td rowspan="9" colspan="1">
                    <bold>Flowers</bold>
                  </td><td rowspan="1" colspan="1">
                    <bold>Position</bold>
                  </td><td rowspan="1" colspan="1">Axillary, two or more</td><td rowspan="1" colspan="1">Solitary axillary (<xref ref-type="bibr" rid="B14">Gavade et al. 2020</xref>)</td><td rowspan="1" colspan="1">Axillary, solitary, by development of an accessory bud in clusters of 2–8 flowers (<xref ref-type="bibr" rid="B35">Van Borssum Waalkes 1966</xref>)</td></tr><tr><td rowspan="1" colspan="1">
                    <bold>Petal size</bold>
                  </td><td rowspan="1" colspan="1">7.0–9.0 × 4.0–4.5 mm</td><td rowspan="1" colspan="1">6.0–6.5 × 3.0–4.0 mm (<xref ref-type="bibr" rid="B14">Gavade et al. 2020</xref>)</td><td rowspan="1" colspan="1">7–10 mm (<xref ref-type="bibr" rid="B30">Sivarajan and Pradeep 1996</xref>)</td></tr><tr><td rowspan="1" colspan="1">
                    <bold>Petal apex (Fig. <xref ref-type="fig" rid="F2">2</xref>i)</bold>
                  </td><td rowspan="1" colspan="1">Retuse to nearly entire apex</td><td rowspan="1" colspan="1">Slightly falcate, blunt apex (<xref ref-type="bibr" rid="B14">Gavade et al. 2020</xref>)</td><td rowspan="1" colspan="1">Obliquely obovate, usually emarginate (<xref ref-type="bibr" rid="B35">Van Borssum Waalkes 1966</xref>)</td></tr><tr><td rowspan="1" colspan="1">
                    <bold>Peduncle + pedicel</bold>
                  </td><td rowspan="1" colspan="1">Peduncle 1.0–2.0 mm; pedicel 1.5–2.5 mm; pubescent; longer or shorter than petiole</td><td rowspan="1" colspan="1">Peduncle 2.5–3.0 mm; pedicel 1.0–2.0 mm; slightly pubescent; shorter than petiole (<xref ref-type="bibr" rid="B14">Gavade et al. 2020</xref>)</td><td rowspan="1" colspan="1">Peduncle + pedicel 3–10 mm (<xref ref-type="bibr" rid="B30">Sivarajan and Pradeep 1996</xref>)</td></tr><tr><td rowspan="1" colspan="1">
                    <bold>Articulation (peduncle-pedicel) (Fig. <xref ref-type="fig" rid="F2">2</xref>iv)</bold>
                  </td><td rowspan="1" colspan="1">Below middle</td><td rowspan="1" colspan="1">Above middle</td><td rowspan="1" colspan="1">Usually jointed ± at the middle (<xref ref-type="bibr" rid="B35">Van Borssum Waalkes 1966</xref>)</td></tr><tr><td rowspan="1" colspan="1">
                    <bold>Calyx indumentum</bold>
                  </td><td rowspan="1" colspan="1">Outer surface pubescent (simple + stellate), inner glabrous</td><td rowspan="1" colspan="1">Densely stellate hairs present on outer surface, inner glabrous (in live specimen)</td><td rowspan="1" colspan="1">Outer surface pubescent or glabrous</td></tr><tr><td rowspan="1" colspan="1">
                    <bold>Staminal tube</bold>
                  </td><td rowspan="1" colspan="1">ca. 3.5 mm, pubescent (simple + glandular hairs)</td><td rowspan="1" colspan="1">2.0–2.5 cm, stellate-pubescent (<xref ref-type="bibr" rid="B14">Gavade et al. 2020</xref>)</td><td rowspan="1" colspan="1">2–2.5 mm long glabrous or minutely pubescent (<xref ref-type="bibr" rid="B30">Sivarajan and Pradeep 1996</xref>)</td></tr><tr><td rowspan="1" colspan="1">
                    <bold>Style size</bold>
                  </td><td rowspan="1" colspan="1">Unequal in size (Fig. <xref ref-type="fig" rid="F1">1O</xref>)</td><td rowspan="1" colspan="1">—</td><td rowspan="1" colspan="1">Equal style larger than filament</td></tr><tr><td rowspan="1" colspan="1">
                    <bold>Style color</bold>
                  </td><td rowspan="1" colspan="1">Yellow</td><td rowspan="1" colspan="1">Yellow (<xref ref-type="bibr" rid="B14">Gavade et al. 2020</xref>)</td><td rowspan="1" colspan="1">White (in live specimen), pale yellow (<xref ref-type="bibr" rid="B30">Sivarajan and Pradeep 1996</xref>)</td></tr><tr><td rowspan="1" colspan="2">
                    <bold>Fruit (general)</bold>
                  </td><td rowspan="1" colspan="1">Indehiscent; calyx soft and compressible</td><td rowspan="1" colspan="1">Dehiscent; calyx firm and non-compressible</td><td rowspan="1" colspan="1">Dehiscent; calyx firm and non-compressible</td></tr><tr><td rowspan="7" colspan="1">
                    <bold>Mericarps (Fig. <xref ref-type="fig" rid="F2">2</xref>v)</bold>
                  </td><td rowspan="1" colspan="1">
                    <bold>Number and nature</bold>
                  </td><td rowspan="1" colspan="1">5(-6), heteromorphic</td><td rowspan="1" colspan="1">Five, homomorphic (<xref ref-type="bibr" rid="B14">Gavade et al. 2020</xref>)</td><td rowspan="1" colspan="1">6–10, homomorphic (<xref ref-type="bibr" rid="B35">Van Borssum Waalkes 1966</xref>)</td></tr><tr><td rowspan="1" colspan="1">
                    <bold>Size</bold>
                  </td><td rowspan="1" colspan="1">3.0–3.5 × 1.0–2.0 mm</td><td rowspan="1" colspan="1">4.0–4.2 × 2.0–2.2 mm (<xref ref-type="bibr" rid="B14">Gavade et al. 2020</xref>)</td><td rowspan="1" colspan="1">2.0–2.5 mm long (<xref ref-type="bibr" rid="B35">Van Borssum Waalkes 1966</xref>)</td></tr><tr><td rowspan="1" colspan="1">
                    <bold>Shape (mature)</bold>
                  </td><td rowspan="1" colspan="1">Trigonous-globose</td><td rowspan="1" colspan="1">Trigonous (<xref ref-type="bibr" rid="B14">Gavade et al. 2020</xref>)</td><td rowspan="1" colspan="1">Trigonous with acute angle (<xref ref-type="bibr" rid="B30">Sivarajan and Pradeep 1996</xref>)</td></tr><tr><td rowspan="1" colspan="1">
                    <bold>Surface</bold>
                  </td><td rowspan="1" colspan="1">Coarsely rugose -tuberculate</td><td rowspan="1" colspan="1">Reticulate or wrinkled (<xref ref-type="bibr" rid="B14">Gavade et al. 2020</xref>)</td><td rowspan="1" colspan="1">Reticulate on the side below, reticulate or transversely rugose on the back (<xref ref-type="bibr" rid="B30">Sivarajan and Pradeep 1996</xref>)</td></tr><tr><td rowspan="1" colspan="1">
                    <bold>Awns</bold>
                  </td><td rowspan="1" colspan="1">Apically two awns, 1.0–1.5 mm, simple and stellate hairy, divergent/parallel</td><td rowspan="1" colspan="1">Two awns ca. 2 mm, divergent covered with simple and stellate hairs (<xref ref-type="bibr" rid="B14">Gavade et al. 2020</xref>)</td><td rowspan="1" colspan="1">Two awns 1–1.5 mm long, divergent glabrous (<xref ref-type="bibr" rid="B35">Van Borssum Waalkes 1966</xref>; <xref ref-type="bibr" rid="B30">Sivarajan and Pradeep 1996</xref>)</td></tr><tr><td rowspan="1" colspan="1">
                    <bold>Mericarp separation</bold>
                  </td><td rowspan="1" colspan="1">One mericarp separates easily; others remain attached to calyx cup</td><td rowspan="1" colspan="1">All mericarps separate easily</td><td rowspan="1" colspan="1">All mericarps separate easily</td></tr><tr><td rowspan="1" colspan="1">
                    <bold>Notch between awns</bold>
                  </td><td rowspan="1" colspan="1">Shallow, broad, U-shaped</td><td rowspan="1" colspan="1">Notched between awn and lower portion of mericarp (<xref ref-type="bibr" rid="B14">Gavade et al. 2020</xref>)</td><td rowspan="1" colspan="1">Deep, narrow sinus</td></tr><tr><td rowspan="8" colspan="1">
                    <bold>Seeds (Fig. <xref ref-type="fig" rid="F2">2</xref>vi)</bold>
                  </td><td rowspan="1" colspan="1">
                    <bold>General</bold>
                  </td><td rowspan="1" colspan="1">Seeds are of different shape and size</td><td rowspan="1" colspan="1">All seeds are of same shape and size</td><td rowspan="1" colspan="1">All seeds are of same shape and size</td></tr><tr><td rowspan="1" colspan="1">
                    <bold>Seed size</bold>
                  </td><td rowspan="1" colspan="1">Mature seed 2 mm long</td><td rowspan="1" colspan="1">0.18–0.18 mm long (<xref ref-type="bibr" rid="B14">Gavade et al. 2020</xref>)</td><td rowspan="1" colspan="1">2 mm long (<xref ref-type="bibr" rid="B35">Van Borssum Waalkes 1966</xref>)</td></tr><tr><td rowspan="1" colspan="1">
                    <bold>Seed shape</bold>
                  </td><td rowspan="1" colspan="1">Subtrigonous, slightly asymmetrical</td><td rowspan="1" colspan="1">Ovoid, rounded trigonous (<xref ref-type="bibr" rid="B31">Tambde 2023</xref>)</td><td rowspan="1" colspan="1">Trigonous with rounded angles (<xref ref-type="bibr" rid="B30">Sivarajan and Pradeep 1996</xref>)</td></tr><tr><td rowspan="1" colspan="1">
                    <bold>Seed surface (hairs)</bold>
                  </td><td rowspan="1" colspan="1">Glabrous, shortly hairy at hilum</td><td rowspan="1" colspan="1">Glabrous, granular at hilum (<xref ref-type="bibr" rid="B14">Gavade et al. 2020</xref>)</td><td rowspan="1" colspan="1">Glabrous, shortly hairy at hilum (<xref ref-type="bibr" rid="B35">Van Borssum Waalkes 1966</xref>)</td></tr><tr><td rowspan="1" colspan="1">
                    <bold>Dorsal ridge</bold>
                  </td><td rowspan="1" colspan="1">Less sharp, rounded</td><td rowspan="1" colspan="1">Very sharp, pointed</td><td rowspan="1" colspan="1">Very prominent, thick</td></tr><tr><td rowspan="1" colspan="1">
                    <bold>Apex</bold>
                  </td><td rowspan="1" colspan="1">Broadly rounded</td><td rowspan="1" colspan="1">Pointed</td><td rowspan="1" colspan="1">Slightly pointed</td></tr><tr><td rowspan="1" colspan="1">
                    <bold>Seed width symmetry</bold>
                  </td><td rowspan="1" colspan="1">Asymmetrical</td><td rowspan="1" colspan="1">Symmetrical</td><td rowspan="1" colspan="1">Symmetrical</td></tr><tr><td rowspan="1" colspan="1">
                    <bold>Color</bold>
                  </td><td rowspan="1" colspan="1">Dull brown to grey-brown</td><td rowspan="1" colspan="1">Brownish to black (<xref ref-type="bibr" rid="B14">Gavade et al. 2020</xref>)</td><td rowspan="1" colspan="1">More variable in color as observed in live specimen</td></tr></tbody></table></table-wrap><table-wrap id="T2" position="float" orientation="portrait"><label>Table 2.</label><caption><p>Species information for phylogenetic analyses and GenBank accession numbers.</p></caption><table><tbody><tr><th rowspan="1" colspan="1">Species name</th><th rowspan="1" colspan="1">Accession number</th></tr><tr><td rowspan="2" colspan="1"><italic><tp:taxon-name><tp:taxon-name-part taxon-name-part-type="genus" reg="Sida">Sida</tp:taxon-name-part> <tp:taxon-name-part taxon-name-part-type="species" reg="acuta">acuta</tp:taxon-name-part></tp:taxon-name></italic> Burm.f.</td><td rowspan="1" colspan="1">
                    <ext-link xmlns:xlink="http://www.w3.org/1999/xlink" xlink:href="KJ636990.1" ext-link-type="gen" xlink:type="simple">KJ636990.1</ext-link>
                  </td></tr><tr><td rowspan="1" colspan="1">
                    <ext-link xmlns:xlink="http://www.w3.org/1999/xlink" xlink:href="KJ636992.1" ext-link-type="gen" xlink:type="simple">KJ636992.1</ext-link>
                  </td></tr><tr><td rowspan="1" colspan="1"><italic><tp:taxon-name><tp:taxon-name-part taxon-name-part-type="genus" reg="Sida">Sida</tp:taxon-name-part> <tp:taxon-name-part taxon-name-part-type="species" reg="angustifolia">angustifolia</tp:taxon-name-part></tp:taxon-name></italic> Mill.</td><td rowspan="1" colspan="1">1713</td></tr><tr><td rowspan="1" colspan="1"><italic><tp:taxon-name><tp:taxon-name-part taxon-name-part-type="genus" reg="Sida">Sida</tp:taxon-name-part> <tp:taxon-name-part taxon-name-part-type="species" reg="cordata">cordata</tp:taxon-name-part></tp:taxon-name></italic> (Burm.f.) Borss. Waalk</td><td rowspan="1" colspan="1">
                    <ext-link xmlns:xlink="http://www.w3.org/1999/xlink" xlink:href="JN542432.1" ext-link-type="gen" xlink:type="simple">JN542432.1</ext-link>
                  </td></tr><tr><td rowspan="1" colspan="1"><italic><tp:taxon-name><tp:taxon-name-part taxon-name-part-type="genus" reg="Sida">Sida</tp:taxon-name-part> <tp:taxon-name-part taxon-name-part-type="species" reg="cordifolia">cordifolia</tp:taxon-name-part></tp:taxon-name></italic> L.</td><td rowspan="1" colspan="1">
                    <ext-link xmlns:xlink="http://www.w3.org/1999/xlink" xlink:href="JN542431.1" ext-link-type="gen" xlink:type="simple">JN542431.1</ext-link>
                  </td></tr><tr><td rowspan="1" colspan="1"><italic><tp:taxon-name><tp:taxon-name-part taxon-name-part-type="genus" reg="Sida">Sida</tp:taxon-name-part> <tp:taxon-name-part taxon-name-part-type="species" reg="gathwalarum">gathwalarum</tp:taxon-name-part></tp:taxon-name></italic> sp. nov.</td><td rowspan="1" colspan="1">1706, 1707</td></tr><tr><td rowspan="1" colspan="1"><italic><tp:taxon-name><tp:taxon-name-part taxon-name-part-type="genus" reg="Sida">Sida</tp:taxon-name-part> <tp:taxon-name-part taxon-name-part-type="species" reg="rhombifolia">rhombifolia</tp:taxon-name-part></tp:taxon-name></italic> L.</td><td rowspan="1" colspan="1">
                    <ext-link xmlns:xlink="http://www.w3.org/1999/xlink" xlink:href="MH768243.1" ext-link-type="gen" xlink:type="simple">MH768243.1</ext-link>
                  </td></tr><tr><td rowspan="1" colspan="1"><italic><tp:taxon-name><tp:taxon-name-part taxon-name-part-type="genus" reg="Sida">Sida</tp:taxon-name-part> <tp:taxon-name-part taxon-name-part-type="species" reg="alnifolia">alnifolia</tp:taxon-name-part></tp:taxon-name></italic> L.</td><td rowspan="1" colspan="1">
                    <ext-link xmlns:xlink="http://www.w3.org/1999/xlink" xlink:href="KM073065.1" ext-link-type="gen" xlink:type="simple">KM073065.1</ext-link>
                  </td></tr><tr><td rowspan="1" colspan="1"><italic><tp:taxon-name><tp:taxon-name-part taxon-name-part-type="genus" reg="Sida">Sida</tp:taxon-name-part> <tp:taxon-name-part taxon-name-part-type="species" reg="rhombifolia">rhombifolia</tp:taxon-name-part></tp:taxon-name></italic> subsp. <tp:taxon-name><tp:taxon-name-part taxon-name-part-type="genus" reg="Sida"/><tp:taxon-name-part taxon-name-part-type="species">alnifolia</tp:taxon-name-part></tp:taxon-name> (L.) Ugbor.</td><td rowspan="1" colspan="1">
                    <ext-link xmlns:xlink="http://www.w3.org/1999/xlink" xlink:href="MG596790.1" ext-link-type="gen" xlink:type="simple">MG596790.1</ext-link>
                  </td></tr><tr><td rowspan="1" colspan="1"><italic><tp:taxon-name><tp:taxon-name-part taxon-name-part-type="genus" reg="Sida">Sida</tp:taxon-name-part> <tp:taxon-name-part taxon-name-part-type="species" reg="ravii">ravii</tp:taxon-name-part></tp:taxon-name></italic> Sivad. &amp; Anil Kumar</td><td rowspan="1" colspan="1">
                    <ext-link xmlns:xlink="http://www.w3.org/1999/xlink" xlink:href="PV754328.1" ext-link-type="gen" xlink:type="simple">PV754328.1</ext-link>
                  </td></tr><tr><td rowspan="1" colspan="1"><italic><tp:taxon-name><tp:taxon-name-part taxon-name-part-type="genus" reg="Sida">Sida</tp:taxon-name-part> <tp:taxon-name-part taxon-name-part-type="species" reg="repens">repens</tp:taxon-name-part></tp:taxon-name></italic> Dombey ex Cav.</td><td rowspan="1" colspan="1">
                    <ext-link xmlns:xlink="http://www.w3.org/1999/xlink" xlink:href="OM752104.1" ext-link-type="gen" xlink:type="simple">OM752104.1</ext-link>
                  </td></tr><tr><td rowspan="2" colspan="1"><italic><tp:taxon-name><tp:taxon-name-part taxon-name-part-type="genus" reg="Sida">Sida</tp:taxon-name-part> <tp:taxon-name-part taxon-name-part-type="species" reg="mysorensis">mysorensis</tp:taxon-name-part></tp:taxon-name></italic> Wight &amp; Arn.</td><td rowspan="1" colspan="1">
                    <ext-link xmlns:xlink="http://www.w3.org/1999/xlink" xlink:href="KM073066.1" ext-link-type="gen" xlink:type="simple">KM073066.1</ext-link>
                  </td></tr><tr><td rowspan="1" colspan="1">
                    <ext-link xmlns:xlink="http://www.w3.org/1999/xlink" xlink:href="OQ165159.1" ext-link-type="gen" xlink:type="simple">OQ165159.1</ext-link>
                  </td></tr><tr><td rowspan="1" colspan="1"><italic><tp:taxon-name><tp:taxon-name-part taxon-name-part-type="genus" reg="Sida">Sida</tp:taxon-name-part> <tp:taxon-name-part taxon-name-part-type="species" reg="spinosa">spinosa</tp:taxon-name-part></tp:taxon-name></italic> L.</td><td rowspan="1" colspan="1">1710</td></tr><tr><td rowspan="1" colspan="1"><italic><tp:taxon-name><tp:taxon-name-part taxon-name-part-type="genus" reg="Sida">Sida</tp:taxon-name-part> <tp:taxon-name-part taxon-name-part-type="species" reg="sivarajanii">sivarajanii</tp:taxon-name-part></tp:taxon-name></italic> Tambde, Sardesai &amp; A.K. Pandey</td><td rowspan="1" colspan="1">
                    <ext-link xmlns:xlink="http://www.w3.org/1999/xlink" xlink:href="MK829605.1" ext-link-type="gen" xlink:type="simple">MK829605.1</ext-link>
                  </td></tr><tr><td rowspan="1" colspan="1"><italic><tp:taxon-name><tp:taxon-name-part taxon-name-part-type="genus" reg="Abutilon">Abutilon</tp:taxon-name-part> <tp:taxon-name-part taxon-name-part-type="species" reg="indicum">indicum</tp:taxon-name-part></tp:taxon-name></italic> (L.) Sweet</td><td rowspan="1" colspan="1">
                    <ext-link xmlns:xlink="http://www.w3.org/1999/xlink" xlink:href="KP092989.1" ext-link-type="gen" xlink:type="simple">KP092989.1</ext-link>
                  </td></tr><tr><td rowspan="1" colspan="1"><italic><tp:taxon-name><tp:taxon-name-part taxon-name-part-type="genus" reg="Abutilon">Abutilon</tp:taxon-name-part> <tp:taxon-name-part taxon-name-part-type="species" reg="abutiloides">abutiloides</tp:taxon-name-part></tp:taxon-name></italic> (Jacq.) Garcke ex Hochr.</td><td rowspan="1" colspan="1">
                    <ext-link xmlns:xlink="http://www.w3.org/1999/xlink" xlink:href="KT966960.1" ext-link-type="gen" xlink:type="simple">KT966960.1</ext-link>
                  </td></tr></tbody></table></table-wrap></tp:treatment-sec><tp:treatment-sec sec-type="Description"><title>Description.</title><p>Erect, highly branched, suffrutex up to 2 m tall. Generally, stem green rarely bicolorous with one face green and the opposite brownish. Branches alternate and spiral, terete, pubescent with stellate hairs. <bold><italic>Leaves</italic></bold> 5.0–45 × 1.0–17 mm, alternate and spiral (Fig. <xref ref-type="fig" rid="F1">1B, C</xref>), variable from narrowly lanceolate to ovate, apex acute to acuminate, base cuneate to rounded, pulvinus, whole margin serrulate (Fig. <xref ref-type="fig" rid="F1">1F, G</xref>), adaxial surface sparsely to coarsely pubescent with minute stellate and simple hairs, abaxial surface densely covered with minute stellate hairs (Fig. <xref ref-type="fig" rid="F1">1E</xref>); venation pinnate, midrib prominent on lower surface, 3(-5)-nerved at base, lateral nerves 4–7 pairs. Petiole 2.0–5.0 mm with simple and stellate hairs without spiny emergence (spur) at base. <bold><italic>Stipules</italic></bold> narrowly lanceolate to linear lanceolate, 1.5–3.0 × 0.5–1.0 mm, subequal, 3–5 nerved, deciduous with simple and stellate hairs on margins and both surfaces (Fig. <xref ref-type="fig" rid="F1">1D</xref>). <bold><italic>Flowers</italic></bold> axillary, usually two or more, pale yellow, bisexual. Peduncle 1.0–2.0 mm; pedicel 1.5–2.5 mm, articulation usually present below the middle, longer or shorter than stipules. <bold><italic>Calyx</italic></bold> five-lobed divided in middle, lobes 5.0–6.0 × 2.0–3.0 mm, accrescent with fruits, campanulate, venation 10 nerved, margin ciliate, outer surface pubescent with simple and stellate hairs, inner surface glabrous (Fig. <xref ref-type="fig" rid="F1">1H–J</xref>). <bold><italic>Corolla</italic></bold> pale yellow, petals 5, 7.0–9.0 × 4.0–4.5 mm, retuse to nearly entire, twisted aestivation, minute simple and glandular hairs on outer surface and margin, 9–10 nerves from base, branched (Fig. <xref ref-type="fig" rid="F1">1K–M</xref>). <bold><italic>Stamens</italic></bold> numerous (27–30 in five bundles), monadelphous, staminal tube ca. 3.5 mm, pubescent with transparent simple and glandular hairs (vs. 2.0–2.5 mm long, stellate-pubescent), anthers yellow, reniform, filaments 1–1.5 mm, pubescent (same as on stamina tube). <bold><italic>Carpels</italic></bold> 5–6, ovary hairy, styles 3.8–4.5 mm, unequal in length, divided almost from the base, yellow, appressed hairs on style, stigma capitates, and yellow (Fig. <xref ref-type="fig" rid="F1">1N, O</xref>); axile placentation and ovules do not appear exactly equal in size (Fig. <xref ref-type="fig" rid="F1">1P</xref>). <bold><italic>Esquizocarp</italic></bold> indehiscence, mericarps 5(-6), heteromorphic (Fig. <xref ref-type="fig" rid="F1">1R</xref>), unequally filling accrescent calyx, fruiting calyx soft and compressible, accrescent calyx hardly becomes empty, the mericarps remain enclosed and are not shed easily (Fig. <xref ref-type="fig" rid="F1">1Q</xref>), mature mericarp trigonous–globose, 3.0–3.5 × 1.0–2.0 mm, upper side brown and lower side light brown, surface coarsely rugose–tuberculate with irregular lumps and wrinkles, not arranged in regular folds, one mericarp comes out and rest mericarps remain embedded within accrescent calyx, apically two awns, 1.0–1.5 mm, simple and stellate hairy, divergent or parallel, notch shallow, broad, U-shaped. <bold><italic>Seed</italic></bold> 2 mm long, subtrigonous, slightly asymmetrical, with unequal side, one angle is broader and more obtuse producing a less regular triangular form, dorsal ridge less sharp, more rounded, glabrous but shortly hairy at the hilum, apex broadly rounded, seed width broader, color uniformly dull brown to grey-brown (Fig. <xref ref-type="fig" rid="F1">1S</xref>).</p></tp:treatment-sec><tp:treatment-sec sec-type="Phylogenetic position"><title>Phylogenetic position.</title><p>Morphological analysis shows that the new species is superficially similar to <italic><tp:taxon-name><tp:taxon-name-part taxon-name-part-type="genus" reg="Sida">Sida</tp:taxon-name-part> <tp:taxon-name-part taxon-name-part-type="species" reg="angustifolia">angustifolia</tp:taxon-name-part></tp:taxon-name></italic>. Molecular phylogenetic analyses based on Bayesian inference and maximum likelihood recovered <italic><tp:taxon-name><tp:taxon-name-part taxon-name-part-type="genus" reg="Sida">Sida</tp:taxon-name-part> <tp:taxon-name-part taxon-name-part-type="species" reg="gathwalarum">gathwalarum</tp:taxon-name-part></tp:taxon-name></italic> as a distinct and well-resolved lineage within the genus <italic><tp:taxon-name><tp:taxon-name-part taxon-name-part-type="genus" reg="Sida">Sida</tp:taxon-name-part></tp:taxon-name></italic>. This new species forms a closely allied clade with <italic><tp:taxon-name><tp:taxon-name-part taxon-name-part-type="genus" reg="Sida">Sida</tp:taxon-name-part> <tp:taxon-name-part taxon-name-part-type="species" reg="acuta">acuta</tp:taxon-name-part></tp:taxon-name></italic>, indicating a recent common ancestry; however, it is clearly separated from <italic><tp:taxon-name><tp:taxon-name-part taxon-name-part-type="genus" reg="Sida">S.</tp:taxon-name-part> <tp:taxon-name-part taxon-name-part-type="species" reg="acuta">acuta</tp:taxon-name-part></tp:taxon-name></italic> by a distinct branch, reflecting measurable genetic divergence. The clade comprising <italic><tp:taxon-name><tp:taxon-name-part taxon-name-part-type="genus" reg="Sida">S.</tp:taxon-name-part> <tp:taxon-name-part taxon-name-part-type="species" reg="gathwalarum">gathwalarum</tp:taxon-name-part></tp:taxon-name></italic> is supported by high posterior probability (100) and bootstrap value (100), reinforcing the robustness of its phylogenetic placement. Importantly, <italic><tp:taxon-name><tp:taxon-name-part taxon-name-part-type="genus" reg="Sida">S.</tp:taxon-name-part> <tp:taxon-name-part taxon-name-part-type="species" reg="gathwalarum">gathwalarum</tp:taxon-name-part></tp:taxon-name></italic> does not collapse into <italic><tp:taxon-name><tp:taxon-name-part taxon-name-part-type="genus" reg="Sida">S.</tp:taxon-name-part> <tp:taxon-name-part taxon-name-part-type="species" reg="acuta">acuta</tp:taxon-name-part></tp:taxon-name></italic> or any other congeneric species but instead maintains an independent evolutionary lineage within the inferred topology. This molecular distinction is congruent with the observed morphological differences, thereby providing integrative evidence for its recognition as a separate species. Consequently, both molecular and morphological evidence strongly support the taxonomic delimitation of <italic><tp:taxon-name><tp:taxon-name-part taxon-name-part-type="genus" reg="Sida">Sida</tp:taxon-name-part> <tp:taxon-name-part taxon-name-part-type="species" reg="gathwalarum">gathwalarum</tp:taxon-name-part></tp:taxon-name></italic> as a new and independent species within <italic><tp:taxon-name><tp:taxon-name-part taxon-name-part-type="genus" reg="Sida">Sida</tp:taxon-name-part></tp:taxon-name></italic> sect. <italic><tp:taxon-name><tp:taxon-name-part taxon-name-part-type="genus" reg="Sida"/><tp:taxon-name-part taxon-name-part-type="section" reg="Sidae">Sidae</tp:taxon-name-part></tp:taxon-name></italic> (Fig. <xref ref-type="fig" rid="F3">3</xref>).</p><fig id="F2" position="float" orientation="portrait"><object-id xmlns:xlink="http://www.w3.org/1999/xlink" content-type="doi" xlink:type="simple">10.3897/phytokeys.274.191644.figure2</object-id><object-id xmlns:xlink="http://www.w3.org/1999/xlink" content-type="arpha" xlink:type="simple">4CB7C028-9D5B-563F-A03D-F4FB15134D7A</object-id><label>Figure 2.</label><caption><p>Comparative morphological features of <italic><tp:taxon-name><tp:taxon-name-part taxon-name-part-type="genus" reg="Sida">Sida</tp:taxon-name-part> <tp:taxon-name-part taxon-name-part-type="species" reg="gathwalarum">gathwalarum</tp:taxon-name-part></tp:taxon-name></italic> (<bold>A</bold>) and <italic><tp:taxon-name><tp:taxon-name-part taxon-name-part-type="genus" reg="Sida">Sida</tp:taxon-name-part> <tp:taxon-name-part taxon-name-part-type="species" reg="angustifolia">angustifolia</tp:taxon-name-part></tp:taxon-name></italic> (<bold>B</bold>). <bold>i</bold>. Petal shape; <bold>ii</bold>. Leaf base; <bold>iii</bold>. Spiny emergences (spurs) at the base; <bold>iv</bold>. Articulation between peduncle and pedicel; <bold>v</bold>. Mericarp shape; <bold>vi</bold>. Seed shape.</p></caption><graphic xmlns:xlink="http://www.w3.org/1999/xlink" xlink:href="phytokeys-274-321_article-191644__-g002.jpg" id="oo_1649639.jpg" position="float" orientation="portrait" xlink:type="simple"><uri content-type="original_file" xlink:type="simple">https://binary.pensoft.net/fig/1649639</uri></graphic></fig><fig id="F3" position="float" orientation="portrait"><object-id xmlns:xlink="http://www.w3.org/1999/xlink" content-type="doi" xlink:type="simple">10.3897/phytokeys.274.191644.figure3</object-id><object-id xmlns:xlink="http://www.w3.org/1999/xlink" content-type="arpha" xlink:type="simple">DC2AA23C-F2FC-5F7D-B4A8-669C6D475D76</object-id><label>Figure 3.</label><caption><p>Maximum likelihood tree from analysis of nrDNA (<abbrev xmlns:xlink="http://www.w3.org/1999/xlink" xlink:title="internal transcribed spacer" xlink:type="simple">ITS</abbrev>) of 14 species of <italic><tp:taxon-name><tp:taxon-name-part taxon-name-part-type="genus" reg="Sida">Sida</tp:taxon-name-part></tp:taxon-name></italic>. The bootstrap values (BS) of ML and posterior probabilities (PP) of <abbrev xmlns:xlink="http://www.w3.org/1999/xlink" xlink:title="Bayesian inference" xlink:type="simple">BI</abbrev> are listed at each node (PP/BS). The new species is highlighted in red. The yellow-shaded box indicates species belonging to <italic><tp:taxon-name><tp:taxon-name-part taxon-name-part-type="genus" reg="Sida">Sida</tp:taxon-name-part></tp:taxon-name></italic> sect. <italic><tp:taxon-name><tp:taxon-name-part taxon-name-part-type="genus" reg="Sida"/><tp:taxon-name-part taxon-name-part-type="section" reg="Sidae">Sidae</tp:taxon-name-part></tp:taxon-name></italic>.</p></caption><graphic xmlns:xlink="http://www.w3.org/1999/xlink" xlink:href="phytokeys-274-321_article-191644__-g003.jpg" id="oo_1649640.jpg" position="float" orientation="portrait" xlink:type="simple"><uri content-type="original_file" xlink:type="simple">https://binary.pensoft.net/fig/1649640</uri></graphic></fig><fig id="F4" position="float" orientation="portrait"><object-id xmlns:xlink="http://www.w3.org/1999/xlink" content-type="doi" xlink:type="simple">10.3897/phytokeys.274.191644.figure4</object-id><object-id xmlns:xlink="http://www.w3.org/1999/xlink" content-type="arpha" xlink:type="simple">1B4C5D84-055C-54F2-A8F8-2B570F6CC25F</object-id><label>Figure 4.</label><caption><p>Distribution of <italic><tp:taxon-name><tp:taxon-name-part taxon-name-part-type="genus" reg="Sida">Sida</tp:taxon-name-part> <tp:taxon-name-part taxon-name-part-type="species" reg="gathwalarum">gathwalarum</tp:taxon-name-part></tp:taxon-name></italic>. Known distribution of the species in northern India based on five collections from Meerut (Uttar Pradesh) and Roorkee, Haridwar (Uttarakhand) (blue circle; map created with QGIS).</p></caption><graphic xmlns:xlink="http://www.w3.org/1999/xlink" xlink:href="phytokeys-274-321_article-191644__-g004.jpg" id="oo_1649641.jpg" position="float" orientation="portrait" xlink:type="simple"><uri content-type="original_file" xlink:type="simple">https://binary.pensoft.net/fig/1649641</uri></graphic></fig></tp:treatment-sec><tp:treatment-sec sec-type="Phenology"><title>Phenology.</title><p>Flowering and fruiting occur almost throughout the year. The flowers open at 11:00 a.m. during summer and after 12:00 noon during winter.</p></tp:treatment-sec><tp:treatment-sec sec-type="Etymology"><title>Etymology.</title><p>The specific epithet gathwalarum honors the Gathwala (Gathwal) Khap, a traditional North Indian community to which the discoverers of this species belong.</p></tp:treatment-sec><tp:treatment-sec sec-type="Distribution and habitat"><title>Distribution and habitat.</title><p><italic><tp:taxon-name><tp:taxon-name-part taxon-name-part-type="genus" reg="Sida">Sida</tp:taxon-name-part> <tp:taxon-name-part taxon-name-part-type="species" reg="gathwalarum">gathwalarum</tp:taxon-name-part></tp:taxon-name></italic> is currently known from several locations in Meerut and Saharanpur, Uttar Pradesh, and Roorkee, Haridwar (Uttarakhand), India (Fig. <xref ref-type="fig" rid="F3">3</xref>). It grows along open roadsides and wastelands, occurring sympatrically with <italic><tp:taxon-name><tp:taxon-name-part taxon-name-part-type="genus" reg="Sida">Sida</tp:taxon-name-part> <tp:taxon-name-part taxon-name-part-type="species" reg="acuta">acuta</tp:taxon-name-part></tp:taxon-name></italic> Burm.f. and <italic><tp:taxon-name><tp:taxon-name-part taxon-name-part-type="genus" reg="Sida">Sida</tp:taxon-name-part> <tp:taxon-name-part taxon-name-part-type="species" reg="rhombifolia">rhombifolia</tp:taxon-name-part></tp:taxon-name></italic> subsp. <italic>retusa</italic> (L.) Borss. Waalk. Other associates of this species are <italic><tp:taxon-name><tp:taxon-name-part taxon-name-part-type="genus" reg="Achyranthes">Achyranthes</tp:taxon-name-part> <tp:taxon-name-part taxon-name-part-type="species" reg="aspera">aspera</tp:taxon-name-part></tp:taxon-name></italic> L., <italic><tp:taxon-name><tp:taxon-name-part taxon-name-part-type="genus" reg="Triumfetta">Triumfetta</tp:taxon-name-part> <tp:taxon-name-part taxon-name-part-type="species" reg="rhomboidea">rhomboidea</tp:taxon-name-part></tp:taxon-name></italic> Jacq., <italic><tp:taxon-name><tp:taxon-name-part taxon-name-part-type="genus" reg="Urena">Urena</tp:taxon-name-part> <tp:taxon-name-part taxon-name-part-type="species" reg="lobata">lobata</tp:taxon-name-part></tp:taxon-name></italic> L., <italic><tp:taxon-name><tp:taxon-name-part taxon-name-part-type="genus" reg="Setaria">Setaria</tp:taxon-name-part> <tp:taxon-name-part taxon-name-part-type="species" reg="verticillata">verticillata</tp:taxon-name-part></tp:taxon-name></italic> (L.) P. Beauv., <italic><tp:taxon-name><tp:taxon-name-part taxon-name-part-type="genus" reg="Cynodon">Cynodon</tp:taxon-name-part> <tp:taxon-name-part taxon-name-part-type="species" reg="dactylon">dactylon</tp:taxon-name-part></tp:taxon-name></italic> (L.) Pers., <italic><tp:taxon-name><tp:taxon-name-part taxon-name-part-type="genus" reg="Digitaria">Digitaria</tp:taxon-name-part> <tp:taxon-name-part taxon-name-part-type="species" reg="ciliaris">ciliaris</tp:taxon-name-part></tp:taxon-name></italic> (Retz.) Koeler, and <italic><tp:taxon-name><tp:taxon-name-part taxon-name-part-type="genus" reg="Oplismenus">Oplismenus</tp:taxon-name-part> <tp:taxon-name-part taxon-name-part-type="species" reg="burmannii">burmannii</tp:taxon-name-part></tp:taxon-name></italic> (Retz.) P. Beauv.</p></tp:treatment-sec><tp:treatment-sec sec-type="Systematic position"><title>Systematic position.</title><p>Based on molecular phylogenetic analyses, the new species is inferred to be closely allied to <italic><tp:taxon-name><tp:taxon-name-part taxon-name-part-type="genus" reg="Sida">Sida</tp:taxon-name-part> <tp:taxon-name-part taxon-name-part-type="species" reg="acuta">acuta</tp:taxon-name-part></tp:taxon-name></italic>, which is a member of <italic><tp:taxon-name><tp:taxon-name-part taxon-name-part-type="genus" reg="Sida">Sida</tp:taxon-name-part></tp:taxon-name></italic> sect. <italic><tp:taxon-name><tp:taxon-name-part taxon-name-part-type="genus" reg="Sida"/><tp:taxon-name-part taxon-name-part-type="section" reg="Sidae">Sidae</tp:taxon-name-part></tp:taxon-name></italic> (<xref ref-type="bibr" rid="B30">Sivarajan and Pradeep 1996</xref>). Accordingly, the new species is also placed within <italic><tp:taxon-name><tp:taxon-name-part taxon-name-part-type="genus" reg="Sida">Sida</tp:taxon-name-part></tp:taxon-name></italic> sect. <italic><tp:taxon-name><tp:taxon-name-part taxon-name-part-type="genus" reg="Sida"/><tp:taxon-name-part taxon-name-part-type="section" reg="Sidae">Sidae</tp:taxon-name-part></tp:taxon-name></italic>.</p></tp:treatment-sec><tp:treatment-sec sec-type="Additional specimens examined (paratypes)"><title>Additional specimens examined (paratypes).</title><p>India •  Uttar Pradesh: Saharanpur, Shahpur, <named-content xmlns:xlink="http://www.w3.org/1999/xlink" content-type="dwc:verbatimCoordinates" xlink:type="simple">29.758°N, 77.657°E</named-content>, 10 December 2025, Inam Malik &amp; Vijai Malik 1707 (WII!); •  Uttar Pradesh, Saharanpur, Badoli, <named-content xmlns:xlink="http://www.w3.org/1999/xlink" content-type="dwc:verbatimCoordinates" xlink:type="simple">29.917°N, 77.656°E</named-content>, 12 December 2025, Inam Malik &amp; Vijai Malik 1708 (WII!).</p></tp:treatment-sec><tp:treatment-sec sec-type="Conservation status"><title>Conservation status.</title><p><italic><tp:taxon-name><tp:taxon-name-part taxon-name-part-type="genus" reg="Sida">Sida</tp:taxon-name-part> <tp:taxon-name-part taxon-name-part-type="species" reg="gathwalarum">gathwalarum</tp:taxon-name-part></tp:taxon-name></italic> is currently documented from a few scattered localities in the Meerut and Saharanpur districts of Uttar Pradesh and Roorkee in the Haridwar district of Uttarakhand, India. The habitats of this species are highly susceptible to anthropogenic disturbances, particularly due to urbanization and developmental works. The species appears to be underreported rather than genuinely rare. It commonly occurs along open roadsides and in wastelands. Based on its apparent distribution and habitat preference, the species is recommended for assignment to the IUCN Red List category Least Concern (<abbrev xmlns:xlink="http://www.w3.org/1999/xlink" xlink:title="Least Concern" xlink:type="simple">LC</abbrev>) (<xref ref-type="bibr" rid="B16">IUCN Standards and Petitions Committee 2024</xref>).</p><sec sec-type="Key to genus Sida in India (modified from Santosh Kumar et al. 2021 and Sivarajan and Pradeep 1996)" id="sec8"><title>Key to genus <italic><tp:taxon-name><tp:taxon-name-part taxon-name-part-type="genus" reg="Sida">Sida</tp:taxon-name-part></tp:taxon-name></italic> in India (modified from Santosh <xref ref-type="bibr" rid="B26">Kumar et al. 2021</xref> and <xref ref-type="bibr" rid="B30">Sivarajan and Pradeep 1996</xref>)</title><table-wrap content-type="key" position="anchor" orientation="portrait"><table><tbody><tr><td rowspan="1" colspan="1">1</td><td rowspan="1" colspan="1">Plant prostrate</td><td rowspan="1" colspan="1">
                      <bold>
                        <italic>
                          <tp:taxon-name><tp:taxon-name-part taxon-name-part-type="genus" reg="Sida">S.</tp:taxon-name-part> <tp:taxon-name-part taxon-name-part-type="species" reg="cordata">cordata</tp:taxon-name-part></tp:taxon-name>
                        </italic>
                      </bold>
                    </td></tr><tr><td rowspan="1" colspan="1">–</td><td rowspan="1" colspan="1">Plant erect</td><td rowspan="1" colspan="1">
                      <bold>2</bold>
                    </td></tr><tr><td rowspan="1" colspan="1">2</td><td rowspan="1" colspan="1">Leaves palminerved</td><td rowspan="1" colspan="1">
                      <bold>3</bold>
                    </td></tr><tr><td rowspan="1" colspan="1">–</td><td rowspan="1" colspan="1">Leaves penninerved</td><td rowspan="1" colspan="1">
                      <bold>4</bold>
                    </td></tr><tr><td rowspan="1" colspan="1">3</td><td rowspan="1" colspan="1">Plants usually viscid, aromatic, staminal column glabrous</td><td rowspan="1" colspan="1">
                      <bold>
                        <italic>
                          <tp:taxon-name><tp:taxon-name-part taxon-name-part-type="genus" reg="Sida">S.</tp:taxon-name-part> <tp:taxon-name-part taxon-name-part-type="species" reg="mysorensis">mysorensis</tp:taxon-name-part></tp:taxon-name>
                        </italic>
                      </bold>
                    </td></tr><tr><td rowspan="1" colspan="1">–</td><td rowspan="1" colspan="1">Plants not viscid, non-aromatic, staminal column pubescent</td><td rowspan="1" colspan="1">
                      <bold><italic><tp:taxon-name><tp:taxon-name-part taxon-name-part-type="genus" reg="Sida">S.</tp:taxon-name-part> <tp:taxon-name-part taxon-name-part-type="species" reg="elongata">elongata</tp:taxon-name-part></tp:taxon-name></italic> var. <italic>balica</italic></bold>
                    </td></tr><tr><td rowspan="1" colspan="1">4</td><td rowspan="1" colspan="1">Petioles with 1–3 spiny emergences (spurs) at base</td><td rowspan="1" colspan="1">
                      <bold>5</bold>
                    </td></tr><tr><td rowspan="1" colspan="1">–</td><td rowspan="1" colspan="1">Petioles without spiny emergence (spur) at base</td><td rowspan="1" colspan="1">
                      <bold>6</bold>
                    </td></tr><tr><td rowspan="1" colspan="1">5</td><td rowspan="1" colspan="1">Peduncle long (≥ 0.5 cm); mericarps without a distinct notch</td><td rowspan="1" colspan="1">
                      <bold>
                        <italic>
                          <tp:taxon-name><tp:taxon-name-part taxon-name-part-type="genus" reg="Sida">S.</tp:taxon-name-part> <tp:taxon-name-part taxon-name-part-type="species" reg="spinosa">spinosa</tp:taxon-name-part></tp:taxon-name>
                        </italic>
                      </bold>
                    </td></tr><tr><td rowspan="1" colspan="1">–</td><td rowspan="1" colspan="1">Peduncle short (≤ 0.5 cm); mericarps with a distinct notch</td><td rowspan="1" colspan="1">
                      <bold>
                        <italic>
                          <tp:taxon-name><tp:taxon-name-part taxon-name-part-type="genus" reg="Sida">S.</tp:taxon-name-part> <tp:taxon-name-part taxon-name-part-type="species" reg="angustifolia">angustifolia</tp:taxon-name-part></tp:taxon-name>
                        </italic>
                      </bold>
                    </td></tr><tr><td rowspan="1" colspan="1">6</td><td rowspan="1" colspan="1">Stipules dissimilar in shape</td><td rowspan="1" colspan="1">
                      <bold>7</bold>
                    </td></tr><tr><td rowspan="1" colspan="1">–</td><td rowspan="1" colspan="1">Stipules similar in shape</td><td rowspan="1" colspan="1">
                      <bold>8</bold>
                    </td></tr><tr><td rowspan="1" colspan="1">7</td><td rowspan="1" colspan="1">Leaves not distichous, mericarps dissimilar in shape</td><td rowspan="1" colspan="1">
                      <bold>
                        <italic>
                          <tp:taxon-name><tp:taxon-name-part taxon-name-part-type="genus" reg="Sida">S.</tp:taxon-name-part> <tp:taxon-name-part taxon-name-part-type="species" reg="gathwalarum">gathwalarum</tp:taxon-name-part></tp:taxon-name>
                        </italic>
                      </bold>
                    </td></tr><tr><td rowspan="1" colspan="1">–</td><td rowspan="1" colspan="1">Leaves distichous, mericarps similar in shape</td><td rowspan="1" colspan="1">
                      <bold>
                        <italic>
                          <tp:taxon-name><tp:taxon-name-part taxon-name-part-type="genus" reg="Sida">S.</tp:taxon-name-part> <tp:taxon-name-part taxon-name-part-type="species" reg="acuta">acuta</tp:taxon-name-part></tp:taxon-name>
                        </italic>
                      </bold>
                    </td></tr><tr><td rowspan="1" colspan="1">8</td><td rowspan="1" colspan="1">Leaf margin entire</td><td rowspan="1" colspan="1">
                      <bold>
                        <italic>
                          <tp:taxon-name><tp:taxon-name-part taxon-name-part-type="genus" reg="Sida">S.</tp:taxon-name-part> <tp:taxon-name-part taxon-name-part-type="species" reg="linifolia">linifolia</tp:taxon-name-part></tp:taxon-name>
                        </italic>
                      </bold>
                    </td></tr><tr><td rowspan="1" colspan="1">–</td><td rowspan="1" colspan="1">Leaf margin not entire</td><td rowspan="1" colspan="1">
                      <bold>9</bold>
                    </td></tr><tr><td rowspan="1" colspan="1">9</td><td rowspan="1" colspan="1">Mericarp indehiscent</td><td rowspan="1" colspan="1">
                      <bold>10</bold>
                    </td></tr><tr><td rowspan="1" colspan="1">–</td><td rowspan="1" colspan="1">Mericarp dehiscent at apex</td><td rowspan="1" colspan="1">
                      <bold>11</bold>
                    </td></tr><tr><td rowspan="1" colspan="1">10</td><td rowspan="1" colspan="1">Fruiting pedicels 2.0–3.0 cm long</td><td rowspan="1" colspan="1">
                      <bold>
                        <italic>
                          <tp:taxon-name><tp:taxon-name-part taxon-name-part-type="genus" reg="Sida">S.</tp:taxon-name-part> <tp:taxon-name-part taxon-name-part-type="species" reg="ovata">ovata</tp:taxon-name-part></tp:taxon-name>
                        </italic>
                      </bold>
                    </td></tr><tr><td rowspan="1" colspan="1">–</td><td rowspan="1" colspan="1">Fruiting pedicels 0.3–0.7 cm long</td><td rowspan="1" colspan="1">
                      <bold>
                        <italic>
                          <tp:taxon-name><tp:taxon-name-part taxon-name-part-type="genus" reg="Sida">S.</tp:taxon-name-part> <tp:taxon-name-part taxon-name-part-type="species" reg="rhomboidea">rhomboidea</tp:taxon-name-part></tp:taxon-name>
                        </italic>
                      </bold>
                    </td></tr><tr><td rowspan="1" colspan="1">11</td><td rowspan="1" colspan="1">Pedicels non-articulate</td><td rowspan="1" colspan="1">
                      <bold>12</bold>
                    </td></tr><tr><td rowspan="1" colspan="1">–</td><td rowspan="1" colspan="1">Pedicels articulate</td><td rowspan="1" colspan="1">
                      <bold>14</bold>
                    </td></tr><tr><td rowspan="1" colspan="1">12</td><td rowspan="1" colspan="1">Leaves concolorous</td><td rowspan="1" colspan="1">
                      <bold>
                        <italic>
                          <tp:taxon-name><tp:taxon-name-part taxon-name-part-type="genus" reg="Sida">S.</tp:taxon-name-part> <tp:taxon-name-part taxon-name-part-type="species" reg="scabrida">scabrida</tp:taxon-name-part></tp:taxon-name>
                        </italic>
                      </bold>
                    </td></tr><tr><td rowspan="1" colspan="1">–</td><td rowspan="1" colspan="1">Leaves not concolorous</td><td rowspan="1" colspan="1">
                      <bold>13</bold>
                    </td></tr><tr><td rowspan="1" colspan="1">13</td><td rowspan="1" colspan="1">Apex of mericarp beaked with a single muticous process, glabrous</td><td rowspan="1" colspan="1">
                      <bold>
                        <italic>
                          <tp:taxon-name><tp:taxon-name-part taxon-name-part-type="genus" reg="Sida">S.</tp:taxon-name-part> <tp:taxon-name-part taxon-name-part-type="species" reg="rhombifolia">rhombifolia</tp:taxon-name-part></tp:taxon-name>
                        </italic>
                      </bold>
                    </td></tr><tr><td rowspan="1" colspan="1">–</td><td rowspan="1" colspan="1">Apex of mericarp with a pair of linear divergent awns, stellately hairy</td><td rowspan="1" colspan="1">
                      <bold>
                        <italic>
                          <tp:taxon-name><tp:taxon-name-part taxon-name-part-type="genus" reg="Sida">S.</tp:taxon-name-part> <tp:taxon-name-part taxon-name-part-type="species" reg="keralensis">keralensis</tp:taxon-name-part></tp:taxon-name>
                        </italic>
                      </bold>
                    </td></tr><tr><td rowspan="1" colspan="1">14</td><td rowspan="1" colspan="1">Leaves concolorous</td><td rowspan="1" colspan="1">
                      <bold>
                        <italic>
                          <tp:taxon-name><tp:taxon-name-part taxon-name-part-type="genus" reg="Sida">S.</tp:taxon-name-part> <tp:taxon-name-part taxon-name-part-type="species" reg="pradeepiana">pradeepiana</tp:taxon-name-part></tp:taxon-name>
                        </italic>
                      </bold>
                    </td></tr><tr><td rowspan="1" colspan="1">–</td><td rowspan="1" colspan="1">Leaves not concolorous</td><td rowspan="1" colspan="1">
                      <bold>15</bold>
                    </td></tr><tr><td rowspan="1" colspan="1">15</td><td rowspan="1" colspan="1">Leaves near to the base of the stem always obovate, mericarp with a pair of short, stellately hairy mucronate at apex</td><td rowspan="1" colspan="1">
                      <bold>
                        <italic>
                          <tp:taxon-name><tp:taxon-name-part taxon-name-part-type="genus" reg="Sida">S.</tp:taxon-name-part> <tp:taxon-name-part taxon-name-part-type="species" reg="alnifolia">alnifolia</tp:taxon-name-part></tp:taxon-name>
                        </italic>
                      </bold>
                    </td></tr><tr><td rowspan="1" colspan="1">–</td><td rowspan="1" colspan="1">Leaves otherwise, mericarp with a pair of short divergent glabrous awns</td><td rowspan="1" colspan="1">
                      <bold>
                        <italic>
                          <tp:taxon-name><tp:taxon-name-part taxon-name-part-type="genus" reg="Sida">S.</tp:taxon-name-part> <tp:taxon-name-part taxon-name-part-type="species" reg="subcordata">subcordata</tp:taxon-name-part></tp:taxon-name>
                        </italic>
                      </bold>
                    </td></tr></tbody></table></table-wrap></sec></tp:treatment-sec><ref-list><ref id="B14"><mixed-citation xmlns:xlink="http://www.w3.org/1999/xlink" xlink:type="simple">Gavade SK, Nimbalkar V, Lekhak M, Sardesai M (2020) Identity, occurrence and typification of <italic><tp:taxon-name><tp:taxon-name-part taxon-name-part-type="genus">Sida</tp:taxon-name-part> <tp:taxon-name-part taxon-name-part-type="species">angustifolia</tp:taxon-name-part></tp:taxon-name></italic> (<tp:taxon-name><tp:taxon-name-part taxon-name-part-type="family">Malvaceae</tp:taxon-name-part></tp:taxon-name>), a neglected species in India. Annales Botanici Fennici 57(1–3): 279–284. <ext-link xlink:href="10.5735/085.057.0411" ext-link-type="doi" xlink:type="simple">https://doi.org/10.5735/085.057.0411</ext-link></mixed-citation></ref><ref id="B30"><mixed-citation xmlns:xlink="http://www.w3.org/1999/xlink" xlink:type="simple">Sivarajan VV, Pradeep AK (1996) <tp:taxon-name><tp:taxon-name-part taxon-name-part-type="family">Malvaceae</tp:taxon-name-part></tp:taxon-name> of Southern Peninsular India: A Taxonomic Monograph. Daya Publishing House, New Delhi, 312 pp.</mixed-citation></ref><ref id="B21"><mixed-citation xmlns:xlink="http://www.w3.org/1999/xlink" xlink:type="simple">Miller P, Miller J, Miller P, Rivington J, Rivington F (1768) The Gardeners Dictionary: Containing the best and newest methods of cultivating and improving the kitchen, fruit, flower garden, and nursery, as also for performing the practical parts of agriculture, including the management of vineyards, with the methods of making and preserving wine, according to the present practice of the most skilful vignerons in the several wine countries in Europe, together with directions for propagating and improving, from real practice and experience, all sorts of timber trees (Vol. 3, p. SID-SID). Printed for the author and sold by John and Francis Rivington [and 23 others]. <ext-link xlink:href="10.5962/bhl.title.541" ext-link-type="doi" xlink:type="simple">https://doi.org/10.5962/bhl.title.541</ext-link></mixed-citation></ref><ref id="B35"><mixed-citation xmlns:xlink="http://www.w3.org/1999/xlink" xlink:type="simple">Van Borssum Waalkes J (1966) Malesian <tp:taxon-name><tp:taxon-name-part taxon-name-part-type="family">Malvaceae</tp:taxon-name-part></tp:taxon-name> revised. Blumea Biodiversity, Evolution and Biogeography of Plants 14(1): 1–213.</mixed-citation></ref><ref id="B31"><mixed-citation xmlns:xlink="http://www.w3.org/1999/xlink" xlink:type="simple">Tambde G (2023) <italic><tp:taxon-name><tp:taxon-name-part taxon-name-part-type="genus">Sida</tp:taxon-name-part> <tp:taxon-name-part taxon-name-part-type="species">angustifolia</tp:taxon-name-part></tp:taxon-name></italic> Mill. (<tp:taxon-name><tp:taxon-name-part taxon-name-part-type="family">Malvaceae</tp:taxon-name-part></tp:taxon-name>): An addition to flora of Marathwada, Maharashtra. Bioscience Discovery 14(1): 12–15.</mixed-citation></ref><ref id="B16"><mixed-citation xmlns:xlink="http://www.w3.org/1999/xlink" xlink:type="simple">IUCN Standards and Petitions Committee (2024) Guidelines for Using the IUCN Red List Categories and Criteria. Version 16. Prepared by the Standards and Petitions Committee. <ext-link xlink:href="https://www.iucnredlist.org/documents/RedListGuidelines.pdf" ext-link-type="uri" xlink:type="simple">https://www.iucnredlist.org/documents/RedListGuidelines.pdf</ext-link></mixed-citation></ref><ref id="B26"><mixed-citation xmlns:xlink="http://www.w3.org/1999/xlink" xlink:type="simple">Santhosh Kumar ES, Shailajakumari S, Sreekala AK, Bagavathi P, Prakashkumar R (2021) <italic><tp:taxon-name><tp:taxon-name-part taxon-name-part-type="genus">Sida</tp:taxon-name-part> <tp:taxon-name-part taxon-name-part-type="species">keralensis</tp:taxon-name-part></tp:taxon-name></italic>: (<tp:taxon-name><tp:taxon-name-part taxon-name-part-type="family">Malvaceae</tp:taxon-name-part></tp:taxon-name>), a new species from Kerala, India. Phytotaxa 508(3): 289–294. <ext-link xlink:href="10.11646/phytotaxa.508.3.4" ext-link-type="doi" xlink:type="simple">https://doi.org/10.11646/phytotaxa.508.3.4</ext-link></mixed-citation></ref></ref-list></tp:taxon-treatment>
